# Supplementary material for: Age-Dependent Increase in Schmidt-Lanterman Incisures and a Cadm4-Associated Membrane Skeletal Complex in Fatty Acid 2-hydroxylase Deficient Mice: a Mouse Model of Spastic Paraplegia SPG35
Source: Mol Neurobiol. 2022 Apr 20;59(7):3969–79. doi: 10.1007/s12035-022-02832-4 (PMC9167166; doi:10.1007/s12035-022-02832-4)
Supplement: Supplementary file 2 — Supplementary file2 (XLSX 344 KB) [file 12035_2022_2832_MOESM2_ESM.xlsx]

## Sheet: Sheet 1
Accession
